# Supplementary material for: Hypothermal opto-thermophoretic tweezers
Source: Nat Commun. 2023 Aug 23;14:5133. doi: 10.1038/s41467-023-40865-y (PMC10447564; doi:10.1038/s41467-023-40865-y)
Supplement: Supplementary file 15 — Source Data [file 41467_2023_40865_MOESM15_ESM.xlsx]

## Sheet: Trajectory Data Fig. 2a
27 degC		19 degC		11.7 degC		7.3 degC		4.2 degC
PositionX [µm]	PositionY [µm]	PositionX [µm]	PositionY [µm]	PositionX [µm]	PositionY [µm]	PositionX [µm]	PositionY [µm]	PositionX [µm]	PositionY [µm]
2.60418	2.50874	2.60456	2.53952	2.61158	2.53679	2.63379	2.48769	2.60269	2.58845
2.63433	2.55131	2.63208	2.53854	2.61564	2.54665	2.6474	2.49655	2.59318	2.54358
2.61648	2.5065	2.6217	2.5122	2.63285	2.52558	2.66109	2.52653	2.58837	2.58696
2.61163	2.52014	2.60454	2.51446	2.61689	2.53037	2.636	2.5196	2.58896	2.57276
2.63159	2.55327	2.62863	2.5441	2.62489	2.51496	2.62286	2.51884	2.58657	2.57322
2.59963	2.56598	2.62344	2.51495	2.61479	2.55581	2.64855	2.51372	2.5835	2.55458
2.59396	2.52015	2.64876	2.55579	2.6395	2.54275	2.64605	2.50776	2.60144	2.56552
2.6208	2.52432	2.63927	2.52004	2.61552	2.53388	2.65364	2.52006	2.58445	2.58971
2.6102	2.53514	2.60388	2.5117	2.61062	2.50585	2.65257	2.52672	2.58964	2.57098
2.62697	2.54115	2.60733	2.52152	2.61913	2.54109	2.65544	2.51272	2.58747	2.56554
2.61679	2.55271	2.62403	2.52412	2.62238	2.51705	2.65168	2.48948	2.5816	2.5652
2.63234	2.55912	2.60664	2.55161	2.60742	2.52709	2.64853	2.51636	2.58845	2.5687
2.61933	2.53902	2.6402	2.52848	2.61981	2.54805	2.65571	2.51698	2.59056	2.57876
2.64286	2.55254	2.63744	2.5667	2.64045	2.55452	2.64643	2.54549	2.58904	2.5906
2.61748	2.54653	2.63633	2.5495	2.6197	2.53026	2.64423	2.50321	2.59124	2.57407
2.61544	2.5353	2.65857	2.53095	2.60187	2.53055	2.64323	2.51906	2.59386	2.57536
2.60483	2.55752	2.60259	2.49751	2.60747	2.55474	2.64743	2.51786	2.6011	2.59405
2.60046	2.55659	2.61098	2.51793	2.61896	2.53133	2.63429	2.49858	2.59308	2.57907
2.6408	2.57053	2.63888	2.5493	2.60386	2.52824	2.63709	2.51725	2.62395	2.56613
2.62686	2.53511	2.62892	2.52369	2.62681	2.52832	2.63622	2.51806	2.60983	2.59129
2.6252	2.5291	2.659	2.5453	2.60486	2.51954	2.63589	2.50681	2.59822	2.59526
2.61301	2.5478	2.58686	2.54267	2.59944	2.51883	2.64028	2.50902	2.60861	2.57976
2.62983	2.54719	2.62812	2.53677	2.62367	2.54221	2.6597	2.49493	2.60315	2.58786
2.61851	2.53644	2.61044	2.53484	2.62301	2.52156	2.65435	2.51579	2.58485	2.57123
2.63875	2.56061	2.61225	2.56182	2.61442	2.51304	2.65314	2.49999	2.61278	2.56663
2.60134	2.54198	2.62025	2.50194	2.64161	2.5389	2.65584	2.49393	2.5879	2.55918
2.6253	2.58358	2.59793	2.52811	2.62584	2.55112	2.65808	2.50223	2.60883	2.58592
2.62772	2.52345	2.62705	2.52038	2.64234	2.536	2.64336	2.51748	2.58741	2.58603
2.61784	2.57561	2.62902	2.51525	2.6136	2.54074	2.64615	2.50552	2.58665	2.57993
2.63028	2.54659	2.64148	2.54121	2.62553	2.54009	2.64504	2.50156	2.59327	2.58758
2.60839	2.53606	2.62497	2.5309	2.62451	2.52064	2.65542	2.49384	2.58363	2.57873
2.63478	2.5635	2.62523	2.54108	2.62429	2.52975	2.66047	2.50396	2.60279	2.57121
2.63675	2.55224	2.59116	2.50568	2.62808	2.52275	2.64852	2.48976	2.61332	2.5977
2.62332	2.56042	2.64487	2.55592	2.62545	2.52173	2.6613	2.5053	2.59918	2.57429
2.64197	2.56129	2.61215	2.53621	2.62956	2.54242	2.65386	2.50977	2.60133	2.59968
2.63473	2.58591	2.59717	2.54247	2.6301	2.50704	2.64245	2.50362	2.62851	2.59633
2.62753	2.5707	2.59537	2.51216	2.61251	2.53217	2.65762	2.52135	2.5881	2.58928
2.63981	2.53468	2.63763	2.53298	2.62816	2.54388	2.65127	2.50154	2.59081	2.56021
2.58371	2.54614	2.63151	2.53239	2.61636	2.53814	2.65326	2.51597	2.57847	2.56402
2.6042	2.53588	2.63691	2.52645	2.6161	2.54739	2.65863	2.50162	2.5974	2.56173
2.61716	2.56121	2.61123	2.53734	2.6286	2.54362	2.65246	2.49724	2.60354	2.56849
2.61004	2.53241	2.62631	2.49206	2.6294	2.54794	2.64464	2.49936	2.58216	2.57239
2.61352	2.56627	2.62351	2.52189	2.62527	2.57308	2.65404	2.48503	2.59855	2.57194
2.59081	2.50721	2.56713	2.5204	2.63736	2.54947	2.6628	2.49469	2.60698	2.58556
2.63262	2.56442	2.62473	2.531	2.61244	2.54149	2.65728	2.50871	2.6037	2.58046
2.59302	2.58068	2.67115	2.54153	2.62456	2.55762	2.64243	2.53964	2.60057	2.57778
2.59146	2.57332	2.62469	2.49724	2.61668	2.55918	2.64181	2.52867	2.60961	2.56876
2.61381	2.54063	2.63842	2.54861	2.62578	2.52587	2.63387	2.5297	2.58494	2.5647
2.61428	2.54889	2.63262	2.52968	2.61907	2.51302	2.65665	2.49806	2.58286	2.56841
2.58186	2.57147	2.63905	2.55291	2.61705	2.51647	2.65424	2.50738	2.60053	2.58808
2.62263	2.57267	2.62715	2.51699	2.62743	2.54764	2.64894	2.51857	2.59111	2.56542
2.59851	2.49901	2.61366	2.53896	2.61382	2.5178	2.6483	2.50967	2.5822	2.582
2.6291	2.56181	2.59326	2.47055	2.60753	2.56688	2.65298	2.52267	2.59022	2.56498
2.60683	2.4846	2.63866	2.52949	2.63078	2.54236	2.63711	2.51564	2.59317	2.61124
2.60878	2.54889	2.6256	2.5581	2.62435	2.5433	2.6377	2.54547	2.60021	2.59284
2.61422	2.50239	2.64291	2.49696	2.61883	2.54984	2.65508	2.51461	2.60085	2.59602
2.57469	2.45397	2.60092	2.51511	2.61982	2.55317	2.65072	2.52419	2.59569	2.56636
2.61634	2.54237	2.61859	2.49247	2.60721	2.55153	2.65314	2.50669	2.60055	2.54894
2.61434	2.46926	2.61308	2.49823	2.6265	2.54208	2.64164	2.5177	2.58323	2.56147
2.60222	2.48488	2.61779	2.50535	2.60956	2.51139	2.62933	2.52868	2.59252	2.57419
2.60795	2.46934	2.6428	2.55788	2.6228	2.57541	2.64941	2.51509	2.5972	2.56574
2.62567	2.4903	2.63119	2.52803	2.60359	2.54616	2.65086	2.49374	2.60829	2.57773
2.61824	2.53349	2.6219	2.51172	2.59471	2.54974	2.64947	2.51451	2.59894	2.57208
2.60773	2.51876	2.59231	2.53711	2.6135	2.52715	2.64335	2.5104	2.59022	2.57705
2.63344	2.56114	2.56721	2.56358	2.61905	2.54695	2.64659	2.49632	2.60935	2.58085
2.62418	2.53602	2.61292	2.52688	2.62617	2.56537	2.66849	2.50197	2.61283	2.58993
2.64459	2.57321	2.61217	2.54762	2.60757	2.55285	2.64809	2.50655	2.59323	2.56312
2.58591	2.5546	2.62102	2.50449	2.61652	2.56419	2.6552	2.4862	2.59068	2.55562
2.66021	2.58812	2.60585	2.49651	2.63056	2.55941	2.65552	2.51419	2.60757	2.58827
2.63637	2.55643	2.61968	2.52584	2.61756	2.56108	2.65342	2.48849	2.59002	2.57534
2.63014	2.53267	2.62179	2.55118	2.61669	2.51782	2.6267	2.49878	2.59096	2.5608
2.62963	2.54078	2.59587	2.49144	2.60256	2.55358	2.65744	2.48629	2.60191	2.59193
2.60187	2.54207	2.59928	2.48421	2.61001	2.56106	2.65627	2.50876	2.60797	2.59006
2.62069	2.55551	2.6425	2.50279	2.60533	2.55039	2.65008	2.50399	2.59867	2.57859
2.61354	2.55126	2.63435	2.5187	2.61737	2.55231	2.65156	2.51246	2.60213	2.57312
2.64568	2.53446	2.65014	2.54519	2.64663	2.55001	2.64768	2.52857	2.59935	2.58159
2.59731	2.49042	2.63919	2.53188	2.6383	2.5576	2.66013	2.49834	2.60342	2.5822
2.6389	2.53258	2.64138	2.56658	2.60497	2.55873	2.65075	2.51046	2.59256	2.57407
2.60955	2.56205	2.61958	2.51406	2.60972	2.54843	2.653	2.52114	2.60608	2.5813
2.61714	2.54367	2.60764	2.52244	2.60387	2.54004	2.6681	2.49653	2.5866	2.57335
2.63046	2.55203	2.59241	2.53709	2.6152	2.56096	2.64988	2.51504	2.59529	2.5882
2.62621	2.49925	2.61448	2.5229	2.61329	2.56643	2.65429	2.50638	2.60035	2.58602
2.62467	2.54058	2.63353	2.54384	2.62795	2.55955	2.65321	2.48907	2.59357	2.56772
2.61989	2.52128	2.5942	2.49034	2.61027	2.55144	2.66338	2.49925	2.58503	2.579
2.61171	2.54789	2.63631	2.5528	2.64375	2.543	2.64876	2.52797	2.60137	2.5781
2.64411	2.57273	2.6388	2.49273	2.62387	2.52506	2.65266	2.50311	2.59634	2.58281
2.64218	2.57446	2.62585	2.5345	2.6282	2.53651	2.63953	2.49903	2.60876	2.58648
2.62367	2.55122	2.59887	2.51715	2.62435	2.56411	2.65524	2.51699	2.59414	2.58683
2.61668	2.55307	2.6071	2.52649	2.6032	2.57363	2.65033	2.49142	2.60286	2.57211
2.61457	2.53037	2.61509	2.54304	2.62774	2.57317	2.65468	2.51597	2.60726	2.57825
2.61458	2.51656	2.63404	2.50395	2.6409	2.53333	2.64581	2.53132	2.60487	2.59195
2.59374	2.48707	2.61977	2.52425	2.61106	2.54945	2.62894	2.5159	2.60975	2.59254
2.5914	2.56463	2.59962	2.51209	2.62592	2.53537	2.64783	2.51168	2.60037	2.58471
2.61247	2.53406	2.60727	2.4974	2.61403	2.54933	2.651	2.51227	2.58821	2.54862
2.62781	2.56937	2.62655	2.51069	2.62416	2.53247	2.66785	2.49879	2.5992	2.57832
2.61825	2.57941	2.63577	2.54896	2.61117	2.55554	2.6436	2.53052	2.60668	2.57404
2.63908	2.58575	2.61647	2.53655	2.62304	2.55681	2.65333	2.52546	2.6019	2.60024
2.59789	2.51633	2.58312	2.54858	2.60259	2.54074	2.64222	2.52193	2.60835	2.58694
2.63358	2.58415	2.65329	2.55286	2.59529	2.57018	2.65913	2.5152	2.60732	2.58187
2.6472	2.55172	2.62937	2.50739	2.635	2.54723	2.65683	2.52444	2.60793	2.58326
2.60128	2.45892	2.63596	2.52632	2.62211	2.52382	2.65979	2.47422	2.60594	2.54792
2.63649	2.57106	2.63101	2.53795	2.59391	2.54763	2.65096	2.51585	2.59725	2.5626
2.64046	2.56372	2.66291	2.54573	2.6247	2.55425	2.65901	2.50489	2.60835	2.57298
2.61878	2.52535	2.63033	2.52862	2.602	2.55632	2.66351	2.5206	2.61932	2.60317
2.59794	2.47943	2.59101	2.52101	2.61072	2.55744	2.65039	2.49872	2.60247	2.57683
2.61695	2.54522	2.65343	2.54324	2.61665	2.54081	2.65572	2.52029	2.61381	2.58909
2.64337	2.55195	2.61159	2.51131	2.61664	2.55676	2.65592	2.49871	2.60828	2.57111
2.62189	2.57938	2.613	2.5435	2.6121	2.55537	2.64448	2.53305	2.59386	2.55529
2.60664	2.56867	2.64455	2.52339	2.60243	2.54701	2.65049	2.50786	2.60046	2.56354
2.64699	2.54995	2.62468	2.53841	2.61604	2.56853	2.65096	2.51778	2.61617	2.57078
2.60469	2.53405	2.59936	2.50744	2.63627	2.54321	2.64492	2.49524	2.60322	2.59007
2.64993	2.56971	2.60749	2.5331	2.61451	2.54876	2.64219	2.51461	2.60238	2.57702
2.61901	2.52454	2.62543	2.54197	2.59978	2.54252	2.65187	2.52251	2.60535	2.58868
2.62757	2.55569	2.63455	2.52449	2.61834	2.53239	2.64396	2.51869	2.61003	2.55622
2.62913	2.56866	2.64289	2.52719	2.60516	2.51299	2.62224	2.51135	2.592	2.5727
2.63043	2.58414	2.62143	2.5168	2.61911	2.51185	2.65012	2.49934	2.60373	2.57269
2.61731	2.52582	2.61957	2.51808	2.62411	2.52174	2.63691	2.53452	2.59832	2.60091
2.63309	2.58521	2.61244	2.50853	2.63304	2.53866	2.63617	2.4946	2.60579	2.59636
2.61716	2.55997	2.61282	2.52855	2.61115	2.53553	2.63654	2.50832	2.60271	2.58032
2.59966	2.55537	2.64728	2.54672	2.61874	2.54879	2.65684	2.49397	2.59722	2.58615
2.60852	2.52581	2.64986	2.55881	2.60555	2.55133	2.6414	2.50094	2.59274	2.56582
2.59087	2.49455	2.62987	2.53117	2.63692	2.54746	2.64132	2.50014	2.60899	2.58468
2.60467	2.52052	2.63361	2.52999	2.6014	2.54669	2.64695	2.52096	2.59302	2.58049
2.66273	2.58515	2.58502	2.56215	2.617	2.52094	2.64685	2.48644	2.59599	2.56715
2.6439	2.52453	2.58751	2.54091	2.63424	2.54173	2.64324	2.52673	2.59807	2.58575
2.60896	2.57778	2.62292	2.52509	2.60095	2.55898	2.647	2.52299	2.59685	2.56582
2.65072	2.57728	2.6215	2.54612	2.60205	2.54452	2.63392	2.52011	2.60245	2.57796
2.57794	2.56875	2.63996	2.55545	2.624	2.5367	2.64953	2.52659	2.6036	2.55812
2.62183	2.5645	2.62566	2.52754	2.61521	2.55105	2.64189	2.52201	2.58715	2.55001
2.64003	2.53932	2.59106	2.50228	2.62293	2.53898	2.65688	2.4925	2.58375	2.56284
2.57079	2.52885	2.59062	2.51566	2.62176	2.52998	2.64234	2.52537	2.58527	2.58949
2.62737	2.55478	2.61085	2.51573	2.61469	2.56011	2.64336	2.52832	2.5928	2.56106
2.63084	2.5407	2.61793	2.50117	2.62841	2.55385	2.63339	2.50984	2.60435	2.58863
2.56935	2.51686	2.62862	2.57394	2.62712	2.52907	2.64762	2.51091	2.59165	2.57355
2.63115	2.53181	2.6252	2.52385	2.62045	2.5511	2.65986	2.5251	2.59519	2.56513
2.63974	2.55835	2.61712	2.52324	2.64532	2.55954	2.65519	2.50595	2.61111	2.57508
2.64082	2.55967	2.61563	2.5306	2.62682	2.52564	2.62637	2.53518	2.60526	2.57116
2.61338	2.54208	2.64645	2.54043	2.61756	2.53057	2.65947	2.50523	2.58128	2.57938
2.59877	2.53326	2.6085	2.50235	2.61805	2.54154	2.65549	2.51222	2.6051	2.58579
2.61693	2.52133	2.59571	2.53421	2.63678	2.51975	2.64806	2.51834	2.60301	2.56714
2.63104	2.52554	2.6169	2.52814	2.62282	2.53017	2.65768	2.50508	2.61181	2.56995
2.60589	2.52741	2.58723	2.49392	2.64592	2.53056	2.64451	2.51391	2.60938	2.57096
2.63086	2.58343	2.61221	2.50244	2.61833	2.53622	2.64309	2.49462	2.58494	2.55165
2.6008	2.52379	2.60216	2.53038	2.61672	2.53672	2.64863	2.5054	2.61986	2.57805
2.64927	2.5469	2.63065	2.52624	2.61066	2.54526	2.63813	2.50786	2.626	2.59348
2.61347	2.5391	2.62428	2.52224	2.6163	2.56178	2.64968	2.51247	2.61295	2.5721
2.58654	2.52171	2.6267	2.53228	2.63997	2.52074	2.65909	2.50718	2.60395	2.57625
2.63374	2.53517	2.59613	2.50337	2.61626	2.55574	2.64365	2.50808	2.60851	2.57489
2.62022	2.51764	2.63652	2.53689	2.60964	2.55532	2.62918	2.52377	2.60477	2.57678
2.61131	2.55653	2.62317	2.55558	2.6232	2.539	2.65013	2.50633	2.6098	2.56948
2.60539	2.52325	2.60133	2.5386	2.59811	2.54019	2.64094	2.50881	2.60628	2.58379
2.57473	2.51506	2.60122	2.51922	2.61677	2.56099	2.66094	2.50471	2.62243	2.57743
2.62037	2.58316	2.61704	2.51703	2.63723	2.5764	2.64662	2.51099	2.61491	2.56115
2.59177	2.5526	2.59767	2.50675	2.61876	2.53105	2.65172	2.51282	2.61893	2.56919
2.62815	2.57175	2.58465	2.55493	2.62359	2.52395	2.63579	2.50234	2.60813	2.5671
2.62236	2.49866	2.60634	2.53072	2.62208	2.58118	2.6604	2.50057	2.6118	2.57163
2.58057	2.52123	2.61571	2.52007	2.62614	2.53923	2.64895	2.4955	2.6105	2.57612
2.61151	2.52161	2.60915	2.53692	2.64165	2.54724	2.63232	2.50762	2.62251	2.58268
2.62027	2.57336	2.61959	2.50717	2.6217	2.55575	2.65973	2.50183	2.60247	2.59789
2.56283	2.53077	2.62305	2.55734	2.60907	2.53553	2.65757	2.50464	2.60285	2.57151
2.59779	2.5824	2.61533	2.5271	2.62511	2.55751	2.65016	2.5374	2.60537	2.57656
2.59525	2.53032	2.61582	2.53707	2.6161	2.53278	2.63734	2.49786	2.61657	2.56736
2.61883	2.51284	2.59651	2.51339	2.60659	2.54908	2.66166	2.51748	2.6166	2.55991
2.59584	2.55226	2.61986	2.51756	2.62125	2.54293	2.6594	2.49879	2.61502	2.58658
2.57184	2.59525	2.61906	2.53804	2.63482	2.538	2.6543	2.5126	2.61459	2.57599
2.6361	2.55234	2.62067	2.57122	2.62054	2.56715	2.66128	2.48095	2.58852	2.56412
2.62251	2.54617	2.59675	2.50308	2.6327	2.53894	2.66188	2.50102	2.59597	2.57274
2.63531	2.51274	2.63398	2.52011	2.61312	2.53523	2.65811	2.50608	2.60392	2.58859
2.59754	2.51032	2.60508	2.52876	2.61967	2.55332	2.65187	2.52924	2.59916	2.5798
2.64078	2.51593	2.6064	2.52044	2.62198	2.54496	2.65132	2.51393	2.60932	2.59406
2.62189	2.56355	2.62699	2.5149	2.63233	2.51749	2.65008	2.51196	2.60213	2.59287
2.62486	2.56358	2.63566	2.52165	2.61769	2.55841	2.64798	2.51716	2.58998	2.56676
2.64086	2.55394	2.59066	2.54854	2.6324	2.54466	2.64335	2.50942	2.60434	2.57821
2.60702	2.51146	2.63521	2.5292	2.6065	2.51208	2.64126	2.50297	2.60097	2.58775
2.5743	2.52528	2.61843	2.52669	2.61851	2.53268	2.64781	2.4875	2.61138	2.58554
2.63114	2.56658	2.63606	2.52225	2.623	2.57129	2.64117	2.5029	2.61374	2.56308
2.59733	2.55711	2.61237	2.53902	2.61374	2.52621	2.66464	2.49633	2.61151	2.57091
2.64865	2.51809	2.62372	2.52262	2.62896	2.53478	2.64352	2.51378	2.611	2.58624
2.65927	2.57003	2.62039	2.5346	2.63612	2.55094	2.64988	2.50561	2.61786	2.60027
2.61478	2.51384	2.6239	2.53495	2.60979	2.5502	2.63876	2.508	2.60804	2.58687
2.61228	2.55611	2.60243	2.54905	2.6222	2.54825	2.65678	2.50067	2.60663	2.58527
2.59573	2.50471	2.60829	2.53445	2.61398	2.51662	2.65539	2.49913	2.59958	2.55948
2.615	2.57258	2.62932	2.54239	2.63596	2.54349	2.65907	2.48798	2.59704	2.56717
2.6426	2.55862	2.60549	2.54901	2.62384	2.57415	2.65969	2.51632	2.60895	2.59983
2.60585	2.56373	2.64713	2.52834	2.62773	2.54624	2.64103	2.5233	2.5984	2.57806
2.63052	2.55683	2.60095	2.55212	2.63722	2.56751	2.67579	2.47879	2.61102	2.59808
2.62518	2.5623	2.6315	2.54092	2.62805	2.52004	2.65567	2.49409	2.6175	2.59004
2.63482	2.49377	2.62437	2.53597	2.61254	2.5597	2.64772	2.53899	2.59818	2.59753
2.61989	2.55136	2.60709	2.50843	2.60191	2.53219	2.65643	2.52382	2.62291	2.58636
2.60882	2.54432	2.56727	2.534	2.62086	2.54245	2.65797	2.51313	2.59705	2.58342
2.60002	2.53923	2.64482	2.52285	2.61001	2.55146	2.6529	2.50518	2.58973	2.56128
2.63059	2.55935	2.63045	2.5259	2.61442	2.53437	2.66193	2.50375	2.606	2.59061
2.62035	2.57256	2.62181	2.53533	2.58094	2.54406	2.65569	2.50296	2.61554	2.59158
2.62017	2.56492	2.61395	2.52678	2.61603	2.52624	2.66089	2.50502	2.61269	2.59494
2.61631	2.58402	2.65821	2.50991	2.61481	2.52042	2.659	2.49915	2.59472	2.55537
2.59293	2.55162	2.60405	2.51321	2.61121	2.54216	2.67004	2.50634	2.59906	2.58281
2.57529	2.50007	2.60704	2.52106	2.62239	2.54469	2.67165	2.49821	2.60981	2.58826
2.63421	2.55215	2.63695	2.55156	2.63659	2.56048	2.63583	2.49885	2.60488	2.58171
2.63293	2.55093	2.58445	2.53365	2.6177	2.53469	2.65841	2.51071	2.58667	2.58422
2.6413	2.57857	2.6178	2.50666	2.62256	2.5355	2.65238	2.50632	2.61131	2.58903
2.63428	2.58247	2.61135	2.51079	2.62028	2.5097	2.64596	2.50622	2.61449	2.59255
2.59397	2.49739	2.63181	2.56286	2.65204	2.55051	2.66565	2.50146	2.59891	2.60838
2.61781	2.50569	2.6275	2.5442	2.61356	2.53663	2.66019	2.50119	2.60551	2.60298
2.60817	2.5266	2.60392	2.52936	2.62137	2.53118	2.64225	2.51272	2.60628	2.57693
2.60709	2.52821	2.60873	2.5241	2.59082	2.54075	2.64957	2.50708	2.59187	2.60259
2.61855	2.54251	2.59493	2.55154	2.61741	2.54289	2.66421	2.50753	2.61238	2.58628
2.63368	2.55566	2.59411	2.52237	2.64379	2.55955	2.6638	2.48745	2.59818	2.60252
2.60382	2.55564	2.62194	2.5463	2.63015	2.52703	2.65489	2.50177	2.59572	2.57588
2.6081	2.50427	2.59746	2.52709	2.62642	2.54372	2.64236	2.50832	2.61576	2.60852
2.63449	2.55297	2.65428	2.55168	2.61736	2.52557	2.65758	2.49997	2.61809	2.5852
2.62381	2.59688	2.60622	2.51161	2.6419	2.54659	2.65127	2.50389	2.58989	2.56601
2.63201	2.55744	2.60339	2.54567	2.63049	2.56388	2.65343	2.50227	2.61135	2.55572
2.61629	2.55041	2.60795	2.54334	2.61195	2.56226	2.65869	2.51231	2.61234	2.57467
2.65536	2.55676	2.62108	2.53267	2.60217	2.51984	2.65362	2.49863	2.61075	2.59531
2.61752	2.51451	2.64762	2.53161	2.60102	2.50904	2.6618	2.51399	2.6095	2.58358
2.5815	2.5101	2.61658	2.56516	2.61201	2.56032	2.62686	2.54454	2.61526	2.59381
2.6472	2.54857	2.59709	2.52364	2.63276	2.54874	2.65946	2.50499	2.60504	2.58125
2.64197	2.59253	2.61795	2.49843	2.6313	2.52877	2.66079	2.50364	2.60041	2.5784
2.63963	2.56507	2.59835	2.50738	2.60319	2.52935	2.65868	2.48877	2.60497	2.58548
2.6163	2.55129	2.6209	2.50689	2.60821	2.52905	2.64498	2.48783	2.61709	2.60466
2.62974	2.57366	2.61013	2.50995	2.62652	2.56869	2.68109	2.5053	2.60275	2.57029
2.60557	2.52707	2.61202	2.53149	2.6298	2.53371	2.65157	2.4993	2.60163	2.57139
2.6291	2.56343	2.61822	2.51708	2.64206	2.55302	2.66558	2.51396	2.59848	2.58873
2.622	2.55333	2.58822	2.51438	2.61695	2.56813	2.64475	2.50957	2.59909	2.60636
2.64058	2.5636	2.6233	2.54369	2.61994	2.55519	2.66346	2.51235	2.59188	2.57713
2.59529	2.53129	2.603	2.51073	2.62016	2.56193	2.65918	2.50437	2.61022	2.62302
2.59697	2.48134	2.6241	2.52718	2.61414	2.52592	2.65374	2.51853	2.61833	2.6034
2.63002	2.5401	2.59132	2.51309	2.59926	2.51731	2.67771	2.49546	2.61213	2.57616
2.63296	2.50847	2.63778	2.55182	2.59364	2.54958	2.66416	2.50468	2.61269	2.57423
2.62944	2.53225	2.61292	2.54092	2.60459	2.56149	2.65853	2.52289	2.61082	2.60436
2.58402	2.54069	2.62655	2.52566	2.62057	2.55844	2.65339	2.51366	2.6111	2.56853
2.62907	2.53342	2.62448	2.52991	2.59962	2.5447	2.65032	2.52633	2.59712	2.56157
2.60434	2.54526	2.6059	2.52986	2.60431	2.58359	2.63906	2.51509	2.59768	2.57395
2.62816	2.56072	2.62418	2.56419	2.60481	2.57118	2.66418	2.51682	2.60636	2.59704
2.63101	2.54707	2.61747	2.53262	2.6039	2.56007	2.65935	2.51156	2.59748	2.58705
2.62416	2.51476	2.61351	2.51689	2.60213	2.53912	2.66348	2.49056	2.60582	2.59154
2.59905	2.46399	2.61509	2.53577	2.60173	2.55973	2.66124	2.50366	2.61893	2.5836
2.60871	2.53532	2.60149	2.53297	2.62791	2.53704	2.64593	2.51873	2.62315	2.5987
2.61583	2.53092	2.60165	2.50587	2.60366	2.52997	2.64537	2.51794	2.61212	2.59876
2.61451	2.46574	2.59394	2.52794	2.5913	2.52331	2.642	2.52432	2.61601	2.59758
2.60983	2.559	2.6135	2.57063	2.61028	2.52312	2.64821	2.54012	2.60929	2.59315
2.61517	2.50573	2.60132	2.54341	2.62693	2.53015	2.6645	2.5258	2.61653	2.60679
2.62689	2.56986	2.61543	2.53769	2.60002	2.55468	2.65081	2.5283	2.62106	2.62459
2.62107	2.51518	2.61362	2.52334	2.62581	2.5146	2.63204	2.52094	2.60252	2.58909
2.6266	2.55564	2.60874	2.52327	2.63829	2.57298	2.6568	2.50401	2.59394	2.57997
2.5832	2.48805	2.61607	2.54687	2.60237	2.54467	2.63961	2.52596	2.60549	2.58918
2.63104	2.52847	2.61738	2.54961	2.61928	2.52546	2.65639	2.50203	2.61511	2.58049
2.62547	2.5461	2.57075	2.5383	2.63628	2.5244	2.66138	2.51039	2.61219	2.58889
2.61526	2.52397	2.58976	2.52692	2.62479	2.51238	2.65688	2.50386	2.59251	2.57564
2.63433	2.57357	2.63986	2.55458	2.63197	2.55835	2.65417	2.52564	2.62277	2.58959
2.62671	2.54735	2.63129	2.53754	2.62456	2.56065	2.66261	2.51168	2.61037	2.58583
2.60112	2.4852	2.60099	2.52977	2.60902	2.54237	2.66659	2.50303	2.62252	2.58683
2.65223	2.54646	2.60628	2.54132	2.6248	2.53324	2.65189	2.51716	2.61112	2.6032
2.63847	2.51286	2.61383	2.53057	2.62146	2.54007	2.65754	2.50864	2.59879	2.57989
2.61208	2.5219	2.62637	2.53862	2.59945	2.50212	2.66152	2.49022	2.62841	2.6193
2.57789	2.50158	2.6107	2.5594	2.64725	2.55183	2.65018	2.50353	2.6098	2.5941
2.61283	2.52662	2.65204	2.57377	2.62699	2.53213	2.65578	2.49739	2.61473	2.60598
2.62797	2.51918	2.6263	2.52113	2.60853	2.53768	2.66192	2.5007	2.60476	2.59601
2.62777	2.43932	2.60301	2.51643	2.61965	2.53517	2.66523	2.49806	2.60702	2.59232
2.62418	2.57564	2.58373	2.51433	2.60839	2.53952	2.6463	2.51069	2.58548	2.57515
2.6112	2.53727	2.58372	2.51243	2.6165	2.53797	2.67595	2.49246	2.61435	2.59957
2.6253	2.54342	2.60744	2.51855	2.61325	2.54311	2.65491	2.512	2.59556	2.57324
2.60418	2.55421	2.63501	2.53066	2.61652	2.56243	2.64055	2.51801	2.60885	2.56519
2.6013	2.50058	2.6144	2.51648	2.60575	2.53765	2.65759	2.51297	2.61082	2.56825
2.61637	2.57768	2.61932	2.51821	2.60976	2.55679	2.65288	2.52155	2.61598	2.5966
2.62038	2.52687	2.59467	2.49553	2.63731	2.58494	2.65784	2.54105	2.60464	2.60753
2.59291	2.44398	2.60565	2.50183	2.60726	2.56552	2.65813	2.51891	2.60933	2.60272
2.60768	2.57193	2.59351	2.53399	2.60338	2.54276	2.66758	2.50967	2.61802	2.58603
2.64667	2.54591	2.62274	2.54981	2.62041	2.53564	2.65002	2.52935	2.61464	2.56798
2.64663	2.58755	2.59407	2.53965	2.63019	2.58154	2.64836	2.52843	2.60534	2.58454
2.62992	2.56732	2.60508	2.52181	2.63244	2.53142	2.65431	2.53581	2.60261	2.56864
2.6112	2.54466	2.60093	2.54665	2.62582	2.56442	2.65131	2.51672	2.61886	2.60494
2.63736	2.57967	2.61226	2.52021	2.61898	2.57956	2.62146	2.54041	2.6149	2.57574
2.59952	2.51272	2.59734	2.5082	2.63582	2.53703	2.66304	2.50375	2.60826	2.58243
2.58627	2.55215	2.60306	2.54487	2.6167	2.5365	2.6635	2.50751	2.59892	2.58107
2.61035	2.52471	2.60415	2.51571	2.60406	2.5378	2.65958	2.50265	2.63075	2.58081
2.63074	2.54323	2.62938	2.55	2.63792	2.56459	2.64863	2.51498	2.62331	2.58724
2.5909	2.49759	2.63936	2.57893	2.6183	2.53535	2.64629	2.51676	2.60267	2.6055
2.62527	2.51301	2.59789	2.52594	2.61585	2.52902	2.66722	2.50937	2.64019	2.59356
2.5983	2.53437	2.58982	2.51701	2.6224	2.58033	2.66289	2.5143	2.60344	2.55734
2.62928	2.55449	2.60984	2.52635	2.59672	2.58066	2.66951	2.49835	2.60403	2.58129
2.59214	2.48168	2.6071	2.55828	2.60619	2.53183	2.66585	2.52208	2.5939	2.56586
2.57323	2.46202	2.62048	2.54421	2.60855	2.51994	2.68901	2.48962	2.63236	2.61559
2.62854	2.57993	2.60219	2.52756	2.63407	2.5379	2.67258	2.49348	2.61896	2.59228
2.6426	2.56463	2.62243	2.5381	2.61851	2.54233	2.66712	2.49152	2.62029	2.59435
2.65046	2.58101	2.60328	2.50598	2.61341	2.5217	2.67142	2.50475	2.61216	2.59089
2.61365	2.49783	2.62426	2.54461	2.62416	2.55483	2.66366	2.51773	2.61488	2.6097
2.60936	2.53949	2.61391	2.51243	2.61364	2.59765	2.66436	2.49171	2.61391	2.58035
2.60487	2.48844	2.6246	2.51564	2.63758	2.53055	2.65977	2.5317	2.61784	2.59098
2.60579	2.53828	2.64292	2.5463	2.62353	2.54124	2.63618	2.53453	2.63556	2.59038
2.64013	2.53294	2.59473	2.516	2.61602	2.53215	2.66084	2.50871	2.61516	2.58566
2.62772	2.55179	2.62055	2.524	2.62851	2.53618	2.66816	2.51538	2.62144	2.57903
2.64655	2.57396	2.64187	2.51706	2.61599	2.5694	2.66769	2.52642	2.59701	2.57428
2.62443	2.54039	2.60919	2.54038	2.62557	2.51855	2.64815	2.51285	2.60779	2.57731
2.63435	2.57355	2.6229	2.54846	2.6244	2.556	2.63587	2.53187	2.59131	2.57067
2.60124	2.58732	2.62636	2.53203	2.62481	2.56323	2.65522	2.52854	2.61613	2.58338
2.63536	2.52957	2.61571	2.52602	2.61299	2.57473	2.66839	2.50177	2.614	2.58116
2.59575	2.54412	2.6063	2.5472	2.61954	2.54046	2.66161	2.50266	2.61153	2.58953
2.61424	2.54895	2.5912	2.50867	2.60736	2.54083	2.67266	2.51618	2.61297	2.58363
2.65413	2.52667	2.60802	2.52251	2.60841	2.58132	2.66641	2.50431	2.60925	2.59294
2.58543	2.51209	2.60503	2.52714	2.62114	2.52875	2.65745	2.51037	2.61142	2.5845
2.64349	2.56599	2.6173	2.52589	2.6275	2.54296	2.67839	2.52697	2.61504	2.59016
2.58508	2.56173	2.63197	2.53584	2.59146	2.54707	2.66125	2.50972	2.61615	2.58586
2.63365	2.54594	2.61279	2.53659	2.60461	2.53206	2.65586	2.51225	2.60108	2.59635
2.61875	2.5117	2.62718	2.55097	2.6006	2.53983	2.65338	2.50461	2.61139	2.59075
2.61772	2.57156	2.62871	2.53479	2.61761	2.55852	2.65937	2.51393	2.62683	2.58432
2.59843	2.52508	2.60201	2.5157	2.61584	2.53076	2.65714	2.51381	2.61361	2.58931
2.60733	2.55531	2.58607	2.52948	2.61312	2.56024	2.67009	2.51278	2.59882	2.57762
2.61332	2.52943	2.61165	2.55464	2.62974	2.55069	2.66104	2.51735	2.60909	2.58285
2.60332	2.51705	2.60465	2.54849	2.61564	2.5204	2.66224	2.51931	2.61456	2.58688
2.59435	2.50593	2.61472	2.51116	2.59877	2.55854	2.64848	2.54445	2.60102	2.55398
2.618	2.54845	2.62157	2.55026	2.60458	2.53961	2.65059	2.51943	2.6151	2.57338
2.61944	2.54928	2.60001	2.51097	2.64614	2.5587	2.67743	2.50748	2.59746	2.56354
2.6212	2.55029	2.61695	2.55331	2.60358	2.55474	2.66959	2.50626	2.59558	2.58029
2.62248	2.55103	2.60161	2.53428	2.61204	2.52671	2.64771	2.53612	2.60857	2.5602
2.6205	2.57459	2.59618	2.5389	2.62831	2.56437	2.66078	2.52238	2.61583	2.56976
2.6227	2.53085	2.63447	2.5389	2.62064	2.56635	2.6701	2.49694	2.60273	2.58587
2.60783	2.54515	2.60231	2.50522	2.62376	2.52296	2.66348	2.50933	2.60873	2.57516
2.60687	2.51419	2.59176	2.5265	2.61993	2.51553	2.6739	2.52528	2.63143	2.57329
2.6226	2.51613	2.57931	2.52566	2.62302	2.55235	2.66071	2.54253	2.6195	2.56117
2.63653	2.51785	2.62051	2.5489	2.59811	2.51289	2.66773	2.50868	2.61327	2.57428
2.64127	2.54774	2.59658	2.52736	2.60099	2.53109	2.67693	2.50021	2.59342	2.58436
2.61181	2.57288	2.60752	2.51071	2.61287	2.54744	2.66438	2.51941	2.59956	2.57942
2.60769	2.55923	2.60415	2.52266	2.61341	2.52349	2.66085	2.51957	2.59646	2.55747
2.60404	2.54712	2.57792	2.55482	2.63463	2.55302	2.66589	2.52974	2.60575	2.57821
2.64189	2.55988	2.63235	2.53829	2.61115	2.50535	2.66415	2.51828	2.60436	2.60392
2.62459	2.53506	2.62443	2.55012	2.62534	2.55775	2.66711	2.50689	2.62542	2.60279
2.5997	2.55017	2.62712	2.54682	2.62499	2.58458	2.67708	2.49797	2.63004	2.60573
2.61528	2.54234	2.62801	2.52582	2.60821	2.55905	2.67522	2.49486	2.62	2.5863
2.62909	2.53539	2.60103	2.51048	2.62553	2.55088	2.66659	2.50954	2.6161	2.58628
2.63585	2.51358	2.61327	2.51176	2.63293	2.55863	2.65941	2.51955	2.61227	2.58786
2.60391	2.52936	2.61362	2.53779	2.60875	2.53803	2.6589	2.53281	2.60962	2.58015
2.63384	2.57081	2.63312	2.53805	2.61161	2.53699	2.66005	2.49454	2.59782	2.57734
2.60656	2.54021	2.60376	2.52693	2.60799	2.57225	2.67423	2.50089	2.59629	2.5711
2.62418	2.54559	2.62914	2.52901	2.60433	2.55676	2.65251	2.52802	2.60559	2.57775
2.61843	2.54611	2.60233	2.53279	2.60914	2.55896	2.65477	2.52922	2.59791	2.58102
2.59119	2.44448	2.59107	2.52795	2.63698	2.55975	2.65063	2.53223	2.60336	2.58657
2.58641	2.45417	2.63394	2.56269	2.6339	2.53505	2.66268	2.51391	2.60505	2.58284
2.58216	2.46277	2.60866	2.53114	2.61131	2.57197	2.67165	2.51251	2.61211	2.58854
2.6246	2.5721	2.60725	2.55164	2.59862	2.57194	2.67628	2.48552	2.61165	2.56848
2.59921	2.55759	2.60241	2.5208	2.62581	2.54636	2.68334	2.50722	2.621	2.61072
2.62232	2.56221	2.62446	2.57312	2.61992	2.56232	2.67001	2.50319	2.62186	2.60445
2.60529	2.5384	2.59321	2.53354	2.61566	2.55147	2.67532	2.52001	2.61992	2.61511
2.58607	2.51155	2.60045	2.52019	2.61122	2.54059	2.68292	2.50547	2.59432	2.58141
2.62138	2.5328	2.5659	2.49318	2.59951	2.53327	2.67051	2.49917	2.62133	2.60147
2.61382	2.51855	2.59898	2.52841	2.61479	2.56782	2.65636	2.51771	2.60706	2.58369
2.60631	2.50439	2.63492	2.57139	2.61096	2.55542	2.67994	2.50108	2.61256	2.60053
2.63114	2.55274	2.6267	2.50907	2.61184	2.5276	2.64275	2.51975	2.61251	2.57488
2.62476	2.50244	2.63519	2.54515	2.63675	2.58329	2.66132	2.51456	2.6157	2.61058
2.59011	2.45278	2.61805	2.52778	2.64623	2.57722	2.66574	2.50822	2.6116	2.58991
2.58144	2.55345	2.59934	2.55375	2.60982	2.53985	2.67143	2.52153	2.62692	2.58435
2.62886	2.52382	2.6267	2.51346	2.59791	2.56248	2.66222	2.5306	2.61952	2.58149
2.62315	2.55828	2.60864	2.55016	2.62032	2.50463	2.67473	2.50855	2.63303	2.58918
2.59602	2.51866	2.61718	2.5326	2.61491	2.55125	2.67435	2.52192	2.61382	2.5647
2.61385	2.51084	2.58284	2.54795	2.62803	2.51999	2.67862	2.50492	2.62392	2.57816
2.62379	2.5543	2.58571	2.50072	2.5912	2.53764	2.67418	2.51134	2.6322	2.60325
2.59969	2.50589	2.59846	2.51647	2.63291	2.51578	2.66313	2.52004	2.60819	2.56489
2.66996	2.56103	2.6183	2.544	2.61464	2.54741	2.66664	2.53447	2.60747	2.58468
2.60336	2.5761	2.59163	2.52538	2.60209	2.55501	2.6795	2.49888	2.62935	2.59834
2.62051	2.54516	2.59736	2.53456	2.62627	2.55004	2.67125	2.51676	2.61125	2.58883
2.59364	2.55034	2.5898	2.52863	2.60878	2.54508	2.64707	2.53822	2.61204	2.57958
2.61503	2.56709	2.59789	2.5327	2.61921	2.54358	2.68054	2.51663	2.61244	2.59387
2.60991	2.5359	2.61947	2.5284	2.59592	2.52795	2.67808	2.4903	2.60196	2.57685
2.644	2.56884	2.60744	2.4919	2.59858	2.5553	2.66807	2.52796	2.61766	2.60321
2.62885	2.54799	2.61964	2.5318	2.61901	2.55034	2.67426	2.51893	2.62053	2.59481
2.61175	2.52448	2.62034	2.52959	2.61163	2.57881	2.68045	2.5144	2.62103	2.59013
2.59652	2.46024	2.62725	2.55264	2.61803	2.54022	2.66703	2.51348	2.62388	2.60375
2.60559	2.50933	2.61274	2.52213	2.61855	2.57045	2.65495	2.53759	2.63638	2.60953
2.618	2.57649	2.59807	2.55003	2.6188	2.56093	2.66128	2.53076	2.61558	2.58026
2.61746	2.56515	2.61842	2.53975	2.62039	2.53803	2.68491	2.50271	2.59396	2.56632
2.61686	2.55235	2.55925	2.5459	2.61028	2.55514	2.66762	2.52959	2.60467	2.57952
2.60447	2.4955	2.62665	2.52307	2.61206	2.54361	2.67211	2.50888	2.5993	2.58033
2.57961	2.53553	2.59778	2.53536	2.61321	2.52012	2.65661	2.53292	2.59657	2.58817
2.60535	2.5658	2.6149	2.54	2.63247	2.55098	2.6802	2.53706	2.61369	2.58562
2.61163	2.53654	2.6015	2.54056	2.6232	2.49442	2.65258	2.54483	2.61509	2.60478
2.61796	2.50708	2.62431	2.50942	2.62212	2.52903	2.6694	2.52649	2.60252	2.57068
2.60865	2.5078	2.6031	2.52317	2.605	2.52757	2.67005	2.51497	2.60588	2.57723
2.60024	2.50845	2.62525	2.53835	2.61076	2.55491	2.66102	2.54776	2.61372	2.56073
2.64976	2.53786	2.60639	2.52231	2.60241	2.53404	2.67779	2.50909	2.63031	2.59314
2.61867	2.52933	2.60821	2.53353	2.62963	2.54839	2.66762	2.54107	2.60037	2.60455
2.63104	2.58366	2.61653	2.51	2.59476	2.52241	2.64831	2.51972	2.59656	2.56966
2.60776	2.48776	2.60521	2.54514	2.5968	2.55233	2.68331	2.50206	2.61696	2.59133
2.63316	2.52711	2.61632	2.54927	2.61001	2.57496	2.6682	2.52576	2.60561	2.57395
2.60708	2.50081	2.64306	2.51801	2.6394	2.54646	2.6807	2.49604	2.61346	2.58343
2.62604	2.53511	2.59152	2.52034	2.59183	2.51498	2.673	2.52453	2.60958	2.56819
2.60591	2.5614	2.62132	2.5243	2.6369	2.55667	2.6781	2.51812	2.60797	2.576
2.62571	2.54506	2.60787	2.52595	2.63636	2.54383	2.66669	2.53642	2.61544	2.58753
2.60064	2.52613	2.61779	2.54656	2.6102	2.55101	2.67531	2.50225	2.61182	2.57515
2.57842	2.50934	2.60115	2.51655	2.60709	2.55415	2.67976	2.52079	2.60097	2.56655
2.61508	2.5274	2.62522	2.51202	2.64088	2.55071	2.66621	2.52365	2.60511	2.58437
2.61807	2.55921	2.58639	2.54529	2.61192	2.5427	2.68446	2.50285	2.60435	2.57173
2.60983	2.55823	2.61802	2.56737	2.6369	2.52014	2.63651	2.54299	2.59433	2.57979
2.61712	2.57849	2.63408	2.577	2.61286	2.55346	2.68601	2.50783	2.61424	2.56906
2.61226	2.54141	2.60856	2.54178	2.60975	2.54963	2.66702	2.54682	2.58129	2.57591
2.61985	2.54327	2.58372	2.51349	2.63919	2.55516	2.69123	2.5037	2.61123	2.60794
2.62209	2.54595	2.59043	2.53603	2.61868	2.53534	2.68521	2.5304	2.61273	2.58376
2.62461	2.54895	2.5812	2.55524	2.61293	2.51826	2.68162	2.51175	2.62689	2.5717
2.61434	2.56166	2.62167	2.54615	2.61811	2.53211	2.67848	2.52012	2.60874	2.59759
2.61233	2.56271	2.58979	2.51582	2.62899	2.54399	2.65415	2.52867	2.60213	2.58544
2.61918	2.56917	2.59563	2.51918	2.61424	2.4911	2.65874	2.52256	2.6105	2.56938
2.62097	2.55267	2.62768	2.53311	2.62665	2.56181	2.67828	2.53471	2.61188	2.57777
2.62296	2.5342	2.61358	2.56489	2.62031	2.56006	2.66358	2.52751	2.59629	2.58017
2.5822	2.47417	2.62898	2.53137	2.62169	2.54045	2.66735	2.52693	2.61287	2.61381
2.5898	2.49836	2.61072	2.52928	2.62497	2.55697	2.66737	2.52899	2.61495	2.60043
2.59654	2.5198	2.62572	2.5623	2.62484	2.52611	2.67419	2.53261	2.59795	2.58889
2.60581	2.54931	2.60514	2.50297	2.60627	2.56681	2.66897	2.53741	2.61163	2.58855
2.63127	2.51337	2.60807	2.54466	2.64805	2.53851	2.67333	2.53004	2.63009	2.5749
2.63913	2.54622	2.61147	2.55605	2.6134	2.55305	2.66488	2.53846	2.60287	2.57082
2.64799	2.58327	2.60798	2.54906	2.61798	2.55042	2.65841	2.54972	2.59783	2.55954
2.6269	2.56333	2.59477	2.53512	2.62169	2.53121	2.66282	2.5254	2.61537	2.57902
2.62627	2.55008	2.61544	2.55456	2.61565	2.56042	2.68529	2.52201	2.61275	2.60877
2.58068	2.58129	2.62437	2.54125	2.62179	2.53615	2.69312	2.52399	2.59047	2.5695
2.60969	2.57361	2.61612	2.54247	2.60875	2.58291	2.68228	2.51271	2.62172	2.59478
2.60561	2.53591	2.63027	2.5607	2.62566	2.52268	2.66718	2.52172	2.60612	2.57666
2.61177	2.51038	2.61208	2.5577	2.59899	2.53098	2.68704	2.51931	2.61569	2.56686
2.62622	2.56449	2.61491	2.52946	2.65022	2.5787	2.67564	2.51694	2.60224	2.56539
2.62303	2.57958	2.62605	2.53157	2.62533	2.56265	2.67385	2.49993	2.6153	2.56457
2.62611	2.54264	2.6162	2.56982	2.60769	2.55398	2.66921	2.52219	2.59784	2.57506
2.62887	2.50966	2.62133	2.54043	2.6413	2.56097	2.68379	2.52159	2.61493	2.57265
2.62464	2.56399	2.61568	2.53723	2.63767	2.57729	2.69224	2.52801	2.60428	2.57502
2.59505	2.52865	2.61582	2.5535	2.61909	2.57171	2.67214	2.52858	2.61474	2.59264
2.6071	2.52016	2.61011	2.54865	2.64139	2.52632	2.66933	2.52385	2.61616	2.59468
2.61778	2.51264	2.6111	2.53672	2.62832	2.55172	2.67362	2.52237	2.58725	2.57358
2.62301	2.553	2.59333	2.53943	2.62099	2.57759	2.68914	2.50818	2.6023	2.56227
2.63087	2.51929	2.60593	2.53496	2.62961	2.5705	2.66554	2.53014	2.58633	2.56464
2.61174	2.52387	2.60978	2.54133	2.59755	2.55429	2.68527	2.509	2.59915	2.56637
2.6035	2.56264	2.60032	2.54766	2.63693	2.56077	2.67137	2.53182	2.60394	2.5636
2.6183	2.55547	2.62493	2.54554	2.62484	2.58158	2.6949	2.50981	2.60007	2.59456
2.60735	2.51876	2.62939	2.54888	2.62446	2.54276	2.67801	2.51956	2.62687	2.58853
2.59553	2.50541	2.60757	2.57386	2.62205	2.58549	2.6574	2.52251	2.62372	2.5667
2.60801	2.51964	2.59222	2.53837	2.59882	2.53192	2.62378	2.57695	2.61777	2.57661
2.61908	2.53226	2.59658	2.53437	2.64503	2.55321	2.69094	2.51756	2.61287	2.58086
2.60326	2.5653	2.62251	2.52351	2.63276	2.58128	2.66354	2.51537	2.6234	2.59028
2.60616	2.55544	2.58674	2.52315	2.59989	2.55811	2.63572	2.53875	2.61475	2.59201
2.61016	2.54186	2.6052	2.53907	2.6029	2.58425	2.64796	2.52012	2.616	2.59036
2.59969	2.51736	2.60915	2.53744	2.6332	2.56093	2.6881	2.5158	2.61144	2.58393
2.59035	2.49549	2.6026	2.53187	2.6221	2.55171	2.68134	2.51984	2.60155	2.59468
2.59444	2.52959	2.59391	2.5299	2.63045	2.53277	2.63524	2.54775	2.59712	2.57212
2.59895	2.56733	2.58594	2.54316	2.62719	2.56109	2.68592	2.49815	2.60263	2.57966
2.61743	2.49656	2.60663	2.55617	2.63148	2.57144	2.65426	2.53188	2.60969	2.58259
2.61653	2.51025	2.60429	2.51919	2.63695	2.54377	2.6704	2.51128	2.61001	2.56866
2.62987	2.54801	2.61404	2.57208	2.6358	2.55825	2.6632	2.54477	2.61402	2.5849
2.60473	2.55256	2.59355	2.54184	2.6168	2.55669	2.67285	2.52766	2.62643	2.57964
2.61683	2.53378	2.60438	2.57152	2.62159	2.54659	2.68809	2.51896	2.61533	2.57877
2.62126	2.54844	2.60325	2.53508	2.61207	2.53768	2.67875	2.52527	2.60129	2.60475
2.6093	2.5836	2.5751	2.5053	2.61929	2.55802	2.64521	2.5483	2.61099	2.60006
2.6187	2.50058	2.62035	2.54614	2.64037	2.59587	2.6762	2.53955	2.60752	2.56388
2.59508	2.52174	2.62925	2.54333	2.61211	2.5176	2.63397	2.54787	2.62307	2.57656
2.6111	2.52889	2.62554	2.53859	2.62846	2.54732	2.66408	2.539	2.60671	2.56557
2.62712	2.53605	2.603	2.53212	2.62054	2.56708	2.67928	2.52115	2.59804	2.55718
2.60085	2.54033	2.61658	2.57579	2.63766	2.56311	2.66764	2.52781	2.61308	2.59235
2.59741	2.54357	2.62669	2.54367	2.62018	2.55418	2.65227	2.53769	2.60639	2.57016
2.59355	2.5472	2.61758	2.5654	2.61655	2.54037	2.68162	2.50599	2.60471	2.60239
2.59012	2.55044	2.62032	2.5245	2.61511	2.54663	2.65653	2.54938	2.62961	2.61073
2.57912	2.5254	2.62111	2.55487	2.62034	2.50845	2.67573	2.53357	2.61913	2.58444
2.5891	2.48847	2.60331	2.55275	2.62095	2.56984	2.63841	2.54773	2.60372	2.58707
2.57849	2.5521	2.61182	2.52614	2.64131	2.57993	2.68142	2.5234	2.60799	2.57777
2.59077	2.53083	2.60514	2.52135	2.63623	2.54929	2.66567	2.5234	2.61531	2.60081
2.60314	2.50941	2.61689	2.53477	2.62058	2.57943	2.66939	2.52012	2.6088	2.58617
2.61411	2.49042	2.57816	2.5451	2.61296	2.54648	2.6811	2.51826	2.61314	2.57204
2.64745	2.56023	2.59867	2.53278	2.60151	2.5215	2.67229	2.5394	2.60079	2.57361
2.61075	2.54729	2.57924	2.54484	2.60454	2.56668	2.66819	2.52911	2.60139	2.56889
2.57936	2.51409	2.63453	2.50232	2.63401	2.56579	2.66442	2.53801	2.59918	2.58149
2.62194	2.54845	2.61033	2.54393	2.62805	2.54275	2.67188	2.52015	2.60688	2.57102
2.62305	2.54841	2.60115	2.51352	2.62889	2.54606	2.68187	2.49756	2.59535	2.58236
2.62404	2.54837	2.58833	2.54722	2.61521	2.58374	2.66265	2.52624	2.6034	2.5933
2.62516	2.54832	2.62027	2.52844	2.63343	2.55109	2.63546	2.52134	2.62472	2.58694
2.62652	2.54827	2.6009	2.53465	2.63911	2.53641	2.66357	2.51198	2.60914	2.58364
2.63161	2.54635	2.62	2.52825	2.6295	2.54593	2.67832	2.52165	2.61285	2.57856
2.60537	2.52963	2.59337	2.51929	2.61134	2.5251	2.67098	2.53551	2.62381	2.58137
2.58195	2.5147	2.58679	2.53994	2.61198	2.55004	2.66667	2.50785	2.61984	2.60055
2.64197	2.553	2.60264	2.5194	2.6283	2.53474	2.67067	2.5104	2.61327	2.56795
2.59338	2.5261	2.59249	2.51776	2.63638	2.50919	2.67139	2.52158	2.59906	2.57432
2.59993	2.51653	2.62867	2.58412	2.61535	2.56484	2.66086	2.52291	2.62108	2.59532
2.60585	2.50788	2.63292	2.5603	2.59478	2.55027	2.66784	2.52038	2.61421	2.58094
2.6111	2.50021	2.60464	2.55176	2.65502	2.56967	2.67993	2.50412	2.62206	2.58198
2.61548	2.54199	2.6135	2.56382	2.63413	2.55275	2.68502	2.51671	2.60263	2.59234
2.61159	2.54112	2.61202	2.5106	2.62178	2.52412	2.66297	2.52957	2.60782	2.59436
2.60719	2.54013	2.59653	2.52931	2.61207	2.55915	2.69236	2.51758	2.62066	2.58044
2.6033	2.53926	2.61234	2.56694	2.61989	2.54208	2.6807	2.51406	2.59188	2.56186
2.60746	2.5316	2.59261	2.52109	2.62612	2.57292	2.68331	2.5349	2.60528	2.59493
2.61676	2.54462	2.60571	2.5612	2.63734	2.56215	2.68376	2.5116	2.617	2.58626
2.62712	2.55912	2.63749	2.5619	2.65166	2.57517	2.66563	2.53096	2.61113	2.578
2.60192	2.54442	2.6137	2.52402	2.6271	2.55525	2.6794	2.51028	2.61825	2.59116
2.57958	2.53139	2.59578	2.53276	2.62455	2.55229	2.65487	2.53482	2.61964	2.58501
2.61332	2.52566	2.62115	2.55834	2.63729	2.56992	2.67012	2.53323	2.63066	2.60184
2.64098	2.52096	2.6113	2.54113	2.6255	2.52907	2.66489	2.52698	2.61314	2.57554
2.61933	2.56427	2.60408	2.52542	2.5923	2.52065	2.67313	2.53046	2.61205	2.5995
2.59142	2.53381	2.60058	2.53989	2.64214	2.56529	2.66312	2.54871	2.60788	2.58553
2.61978	2.52725	2.59271	2.54468	2.63256	2.54024	2.5987	2.57164	2.62024	2.57442
2.61068	2.58056	2.60731	2.54919	2.62687	2.56007	2.62116	2.5591	2.61382	2.58508
2.61454	2.55796	2.63381	2.56941	2.62092	2.54079	2.685	2.51529	2.61836	2.57309
2.61985	2.52686	2.63835	2.54275	2.61161	2.51617	2.69	2.50918	2.60743	2.58174
2.59667	2.54947	2.62204	2.56258	2.61928	2.56339	2.69824	2.50836	2.61122	2.57959
2.5707	2.57479	2.59793	2.52117	2.61003	2.57995	2.66976	2.52456	2.62241	2.59585
2.56646	2.49064	2.61236	2.53792	2.60647	2.58003	2.67959	2.5174	2.58403	2.57782
2.57566	2.4822	2.61553	2.5422	2.60079	2.54447	2.67541	2.52569	2.60734	2.59885
2.58604	2.47267	2.61875	2.52816	2.64471	2.55153	2.68368	2.52084	2.6213	2.5826
2.63212	2.52849	2.63781	2.54377	2.62896	2.55675	2.6838	2.5047	2.6109	2.57714
2.57616	2.5258	2.60573	2.5478	2.6114	2.54898	2.68008	2.51409	2.61992	2.57284
2.65599	2.56428	2.61155	2.55576	2.62241	2.51762	2.67443	2.52417	2.61655	2.59096
2.61167	2.54224	2.56863	2.54479	2.62285	2.55281	2.66944	2.52319	2.601	2.5979
2.60998	2.53958	2.60411	2.52883	2.61291	2.53839	2.6623	2.55055	2.59085	2.58123
2.60808	2.53661	2.59248	2.51606	2.62412	2.59221	2.68566	2.52763	2.61798	2.58204
2.58761	2.53017	2.59612	2.51952	2.61497	2.52804	2.69395	2.49623	2.61682	2.58363
		2.60395	2.52326	2.58818	2.55657	2.63259	2.53811	2.61208	2.58774
		2.6128	2.52859	2.64149	2.58748	2.6392	2.55092	2.6145	2.60042
		2.60426	2.5245	2.64154	2.54416	2.69377	2.50822	2.61001	2.60062
		2.61255	2.54142	2.63676	2.55692	2.68465	2.52309	2.61093	2.59757
		2.59984	2.53461	2.6139	2.57329	2.68324	2.53545	2.62999	2.60068
		2.59402	2.49545	2.61802	2.51793			2.60555	2.59126
		2.60751	2.56188	2.62034	2.53957			2.61458	2.59205
		2.58285	2.54886	2.60719	2.56469			2.61734	2.58795
				2.63009	2.53728			2.60527	2.61296
				2.60706	2.53185			2.6327	2.59548
				2.63225	2.52158			2.61826	2.56891
				2.60011	2.49809			2.59653	2.58376
				2.61607	2.52192			2.59458	2.58652
				2.62833	2.54215			2.61565	2.59897
				2.61941	2.53426			2.61119	2.60779
				2.6144	2.54714			2.616	2.60738
				2.63866	2.57505			2.59923	2.58841
				2.60119	2.53038			2.62205	2.57597
				2.62565	2.55231			2.59841	2.57806
				2.62775	2.55217			2.60502	2.57713
				2.6442	2.58261			2.60903	2.59775
				2.62608	2.56814			2.60804	2.58563
				2.60958	2.54641			2.59587	2.57035
				2.62396	2.54279			2.62142	2.57771
				2.61882	2.53456			2.59822	2.56794
				2.60696	2.54336			2.60572	2.58364
				2.61203	2.50408			2.61719	2.59793
								2.61441	2.60646
								2.62176	2.6054
								2.6191	2.58821
								2.61249	2.59755
								2.61908	2.58724
								2.61821	2.5818
								2.60912	2.59018
								2.61835	2.58493

## Sheet: Trapping Stiffness Fig.2b
PS 1 um Power 0.05 mW						PS 9.5 um Power 0.14 mW
Voltage	Temperature	Mean Trapping Stiffness	Standard error (3sigma)			Voltage	Temperature	Mean Trapping Stiffness	Standard error (3sigma)
V	degC	pN/um	pN/um			V	degC	pN/um	pN/um
0	27	4.1104	2.6205			0	27	3.1311	1.4688
0.4	19	5.4958	4.0515			0.4	19	7.4051	2.1541
0.8	11.7	7.3653	5.2441			0.8	11.7	11.0311	2.8598
1.2	7.3	11.9535	4.3208			1.2	7.3	13.3681	1.403
1.7	4.2	13.996	7.8735			1.7	4.2	15.0661	1.8015
PS 1 um Power 0.14 mW						SiO2 1.96 um Power 0.14 mW
Voltage	Temperature	Mean Trapping Stiffness	Standard error (3sigma)			Voltage	Temperature	Mean Trapping Stiffness	Standard error (3sigma)
V	degC	pN/um	pN/um			V	degC	pN/um	pN/um
0	27	14.1104	2.6205			0	27	1.149	0.244
0.4	19	17.4958	8.0515			0.4	19	2.1081	0.7937
0.8	11.7	19.1715	6.1653			0.8	11.7	2.1899	0.7198
1.2	7.3	32.0433	5.0511			1.2	7.3	3.5839	0.9134
1.7	4.2	39.0916	5.2909			1.7	4.2	3.9586	0.996
PS 1 um Power 0.24 mW*
Voltage	Temperature	Mean Trapping Stiffness	Standard error (3sigma)
V	degC	pN/um	pN/um
0	27	11.6092	5.59578
0.5	17	15.5742	4.86606
1	9.2	21.3695	4.87292
1.5	5.9	33.9475	6.10776
2	4.7	41.6805	10.1466
(*different device - has slightly different calibration curve)

## Sheet: Trap ratio vs conc. Fig 2e
Concentration	Voltage	delT	Temperature	n_trap	n_repel	n_total	Trap Ratio	Repel Ratio
(1:x)	V	degC	degC				%	%
1	0	0	27.3	22	27	49	44.898	55.102
1	0.3	-5.9	21.4	49	19	68	72.0588	27.9412
1	0.6	-11.8	15.5	92	8	100	92	8
1	1	-17.8	9.5	75	3	78	96.1539	3.84615
1	1.5	-21.6	5.7	122	1	123	99.187	0.81301
5	0	0	27.3	3	17	20	15	85
5	0.3	-5.9	21.4	10	10	20	50	50
5	0.6	-11.8	15.5	12	4	16	75	25
5	1	-17.8	9.5	29	5	34	85.2941	14.7059
5	1.5	-21.6	5.7	21	0	21	100	0
10	0	0	27.3	7	39	46	15.2174	84.7826
10	0.3	-5.9	21.4	14	15	29	48.2759	51.7241
10	0.6	-11.8	15.5	23	9	32	71.875	28.125
10	1	-17.8	9.5	20	4	24	83.3333	16.6667
10	1.5	-21.6	5.7	20	2	22	90.9091	9.09091
50	0	0	27.3	1	19	20	5	95
50	0.3	-5.9	21.4	3	13	16	18.75	81.25
50	0.6	-11.8	15.5	13	13	26	50	50
50	1	-17.8	9.5	24	2	26	92.3077	7.69231
50	1.5	-21.6	5.7	28	2	30	93.3333	6.66667
100	0	0	27.3	12	27	39	30.7692	69.2308
100	0.3	-5.9	21.4	8	20	28	28.5714	71.4286
100	0.6	-11.8	15.5	29	13	42	69.0476	30.9524
100	1	-17.8	9.5	31	7	38	81.579	18.4211
100	1.5	-21.6	5.7	33	4	37	89.1892	10.8108

## Sheet: Temperature of Cooler Fig. S2
Voltage	Temperature Change	Sample Temperature
V	degC	degC
-2	-22.3	4.7
-1.9	-22.6	4.4
-1.8	-22.9	4.1
-1.7	-22.8	4.2
-1.6	-22.2	4.8
-1.5	-21.6	5.4
-1.4	-21.1	5.9
-1.3	-20.6	6.4
-1.2	-19.7	7.3
-1.1	-18.7	8.3
-1	-17.8	9.2
-0.9	-16.7	10.3
-0.8	-15.3	11.7
-0.7	-13.6	13.4
-0.6	-11.8	15.2
-0.5	-10	17
-0.4	-8	19
-0.3	-5.9	21.1
-0.2	-3.7	23.3
-0.1	-1.3	25.7
0	0	27
0.1	2.1	29.1
0.2	4.8	31.8
0.3	7.8	34.8
0.4	11.1	38.1
0.5	14.5	41.5
0.6	17.7	44.7
0.7	20.7	47.7
0.8	24.2	51.2
0.9	28	55
1	32.3	59.3
1.1	36.1	63.1
1.2	40.4	67.4
1.3	44.6	71.6
1.4	49.3	76.3
1.5	54	81

## Sheet: Laser power vs temp Fig. S2
Laser power	Laser Power (measured outside objective)	Beam radius	Laser Intensity	Temperature rise
mW	mW	um	mW/um^2	K
0	0	0.841	0	0
5	0.05	0.841	0.045	--
10	0.14	0.841	0.12601	3
15	0.24	0.841	0.21602	5
20	0.34	0.841	0.30603	7
25	0.44	0.841	0.39604	10
30	0.55	0.841	0.49505	12
35	0.67	0.841	0.60306	14
40	0.78	0.841	0.70207	17
45	0.89	0.841	0.80108	--
50	1.03	0.841	0.9271	25
55	1.16	0.841	1.04411	--
60	1.27	0.841	1.14312	30
65	1.41	0.841	1.26913	--
70	1.53	0.841	1.37714	37
75	1.63	0.841	1.46715	--
80	1.76	0.841	1.58417	40
85	1.89	0.841	1.70118	--
90	2.02	0.841	1.81819	55
95	2.11	0.841	1.8992	--
100	2.22	0.841	1.99821	59
